# Supplementary material for: PIK3CA inhibition in models of proliferative glomerulonephritis and lupus nephritis
Source: J Clin Invest. 2024 Jun 6;134(15):e176402. doi: 10.1172/JCI176402 (PMC11290976; doi:10.1172/JCI176402)
Supplement: Supporting data values [file jci-134-176402-s111.xlsx]

## Sheet: Figure 1D
Urinary albumin/Creatinine (mg/mmol)
		PIK3CAWT							PIK3CAPod-HET
	3 months old	2.95	1.34	1.77	0.85	1.21			17.52	8.37	205.23	12.02	15	12.02
	6 months old	1.21	1.09	0.93	1.98	1.91	2.1		313.04	45.2	66.86	221.2	57.82	75.2
	12 months old	2.42	3.07	1.85	2.74	1.77	1.18		552.59	1106.93	75.15	23.99	271.83	37.55	249.34	617.41

## Sheet: Figure 1E
Serum creatinine (μmol/l)
		PIK3CAWT							PIK3CAPod-HET
	3 months old	27	28	26	23	24			26	27	24	25	26	24
	6 months old	26	36	33	43	24	26		28	24	35	43	32	29
	12 months old	35	29	27	30	26	28		41	28	42	35	45	87	32	67
BUN (mmol/l)
		PIK3CAWT							PIK3CAPod-HET
	3 months old	10.3	11.5	8.9	8.5	9.2			9	12	10.1	10.6	10.1	8.2
	6 months old	8.7	7.8	6.1	9.4	9.1	9.9		13.5	8.1	13.5	12.1	16.2	14.8
	12 months old	10.3	12.4	6.9	11.2	8.8	9.2		15.6	13.1	34.5	14.9	55.3	67.4	42.2	35.3

## Sheet: Figure 1F
Survival (The days elapsed when the indicated number of mice died)
		1=Event, 0=Censor
	Days elapsed	PIK3CAWT	PIK3CAPod-HET	PIK3CAPod-HO
	268		1
	208			1
	34			1
	264			1
	209			1
	332		1
	179			1
	448		1
	357		1
	254		1
	277		1
	157			1
	195			1
	257		1
	380		1
	376		1
	275			1
	42			1
	241			1
	164			1
	314		1
	169			1
	284			1
	193			1
	452		1
	380	1
	218			1
	171			1
	265		1
	273			1
	165			1
	467	1
	179			1
	204			1
	245			1
	202			1
	105			1
	149			1
	151			1
	82			1
	166			1
	145			1
	600	0

## Sheet: Figure 1G
Glomerular Sclerosis index (AU)
	PIK3CAWT	PIK3CAPod-HET
	0.054	0.99
	0.036	0.978571
	0.021	1.168
	0.0331	1.111
	0.049	1.32

## Sheet: Figure 1I
P-S6RP mean intensity in a glomerulus				P-AKTSer473 mean intensity in a glomerulus				P-AKTThr308 mean intensity in a glomerulus
	PIK3CAWT	PIK3CAPod-HET			PIK3CAWT	PIK3CAPod-HET		PIK3CAWT	PIK3CAPod-HET
	866.31	975.207			1457.5	2473.54		2176.39	2937.63
	604.688	1776.74			1625.98	2316.65		1752.94	2471.71
	785.658	557.288			1680.16	2744.98		1261.24	1582.02
	637.128	1012.38			1525.7	1865.23		1972.56	2467.23
	426.466	2530.94			1295.56	2134.24		1678.98	2690.03
	1360.83	1853.16			2045.82	1465.26		1560.3	3281.33
	775.394	541.092			856.264	1753.27		1476.98	2320.21
	594.58	1905.37			946.523	1456.53		1352.68	1654.26
	996.558	640.764			1432.56	1685.26		1658.58	1856.27
	1350.99	1969.02			1865.98	1985.24		2034.26	1758.66
	815.88	2934.11			1465.23	1586.52		1865.25	1856.96
	1122.3	2798.18			986.562	2253.21		1990.17	1564.27
	852.43	1439.67			1234.56	2136.25		1818.39	2123.56
	1013.22	486.928			1532.55	1468.82		1640.76	1776.75
	1241.23	2374.91			956.562	2435.86		1756.24	1858.44
	1132.53	604.71			1452.85	1577.86		1724.1	1915.26
	1312.52	2167.2			1896.56	1658.57		1785.62	1874.46
	682.53	2207.88			1653.22	1953.55		1725.12	2100.31
	852.63	2452.63			1786.26	1850.12		1767.4	1710.62
	1564.65	2432.16			1453.27	1065.21		1635.2	1902.88

## Sheet: Figure 1K
WT1-positive cells per glomerulus
	PIK3CAWT	PIK3CAPod-HET
	10.15	5.32
	10.8	5.42
	10.65	5.74
	9.72	5.5
	9.8	5.6
	11.2	6.5

## Sheet: Figure 1M
Fraction Ki-67+ glomeruli
	PIK3CAWT	PIK3CAPod-HET
	0.15	0.419643
	0.186667	0.458065
	0.1625	0.460317
	0.13	0.538462
	0.14	0.36
	0.123	0.578

## Sheet: Figure 1N
Podocyte area (log scale)
	PIK3CAWT	PIK3CAPod-HET
	8.137	8.889
	8.147	8.789
	8.174	8.956
	8.388	7.736
	9.13	8.706
	9.424	8.58
	8.079	8.775
	9.292	7.628
	8.311	8.511
	8.85	9.075
	7.85	8.122
	7.986	8.536
	7.527	7.551
	7.948	8.118
	8.51	8.927
	8.232	8.042
	7.97	9.173
	8.359	8.111
	7.667	8.415
	8.631	7.56
	8.877	8.963
	8.738	9.657
	8.008	8.114
	8.649	8.086
	7.672	7.776
	8.322	8.205
	8.719	8.477
	8.162	8.416
	6.281	9.315
	8.761	8.983
	8.394	8.509
	7.484	7.488
	8.196	7.549
	7.651	8.656
	8.007	7.895
	8.604	8.382
	8.592	7.999
	8.756	8.027
	8.913	7.901
	7.77	8.066
	9.077	7.794
	8.372	8.453
	7.972	10.234
	7.922	9.07
	7.99	9.113
	7.899	7.637
	7.555	8.407
	8.341	8.968
	9.286	7.757
	8.804	8.459
	9.044	8.991
	8.314	7.767
	8.609	9.463
	8.335	7.637
	8.281	7.401
	8.729	7.443
	9.053	7.553
	7.948	8.725
	8.312	8.266
	7.834	8.151
	7.847	10.159
	8.15	8.335
	7.976	8.013
	7.959	8.762
	8.235	8.151
	9.105	8.157
	8.551	8.202
	7.809	7.137
	7.878	8.376
	9.922	8.953
	7.817	7.674
	8.058	8.43
	8.911	8.145
	7.974	10.326
	8.366	8.05
	7.087	9.618
	7.713	8.699
	7.543	8.531
	8.827	8.147
	9.073	8.18
	8.736	8.244
	8.776	9.67
	8.374	7.604
	9.314	8.533
	9.35	8.751
	8.146	9.724
	9.198	8.017
	8.721	7.681
	8.767	8.062
	8.931	8.36
	8.471	9.098
	8.647	8.956
	8.145	7.922
	7.66	8.531
	9.067	7.638
	8.603	8.415
	7.437	8.48
	8.399	8.571
	9.192	8.637
	8.069	9.129
	8.356	9.4
	8.809	7.974
	7.908	7.836
	8.099	8.174
	8.811	9.157
	8.292	8.53
	8.609	8.877
	8.591	8.255
	8.166	8.028
	6.521	9.319
	8.399	7.948
	9.473	9.319
	7.695	7.935
	5.983	8.333
	8.536	8.392
	7.855	9.757
	9.324	8.174
	7.73	8.86
	7.85	7.719
	7.799	8.777
	8.203	7.564
	7.326	7.899
	7.954	8.362
	7.241	9.017
	8.883	8.969
	8.788	9.24
	8.686	8.159
	8.48	8.961
	8.229	7.635
	9.202	7.647
	8.289	9.286
	8.162	8.234
	7.954	7.817
	8.55	8.934
	8.719	8.786
	7.352	10.025
	7.221	8.179
	8.415	7.629
	8.449	8.223
	7.878	7.762
	7.006	8.582
	8.46	8.293
	7.819	8.945
	8.634	8.476
	7.652	8.331
	8.466	8.526
	8.41	7.719
	8.234	8.736
	8.284	8.61
	8.02	8.134
	8.027	8.152
	7.904	9.343
	6.322	8.592
	8.427	8.014
	7.83	8.529
	7.306	8.001
	8.842	7.683
	7.175	8.397
	7.753	8.616
	8.157	8.058
	9.024	9.48
	8.655	7.69
	8.078	8.446
	8.89	7.461
	8.622	7.669
	8.96	8.485
	8.317	9.214
	7.231	9.341
	7.711	7.796
	7.697	8.729
	8.089	8.713
	8.576	8.219
	7.142	9.566
	8.549	7.994
	8.408	8.09
	7.553	8.089
	8.136	8.057
	7.895	7.229
	7.478	9.212
	8.319	8.195
	9.068	7.69
	8.452	7.972
	7.211	8.029
	8	8.46
	7.767	8.351
	7.232	8.046
	9.177	9.647
	7.853	9.085
	8.128	7.828
	7.121	8.127
	7.938	9.219
	7.232	8.969
	8.033	8.214
	8.587	8.152
	7.002	8.67
	6.652	6.281
	8.446	8.376
	7.42	8.451
	8.604	7.69
	7.869	7.898
	7.545	8.275
	8.198	8.737
	8.291	8.996
	8.074	8.9
	6.584	9.291
	6.589	8.653
	7.902	7.984
	8.742	8.689
	8.958	8.285
	7.882	8.127
	8.26	10.022
	7.839	8.232
	7.917	8.167
	7.834	8.672
	8.256	8.34
	8.287	9.835
	8.362	7.794
	8.51	8.091
	8.547	8.015
	9	8.316
	8.091	8.634
	8.657	8.405
	7.859	9.651
	7.569	9.091
	8.159	9.083
	8.134	8.162
	8.558	8.817
	8.803	8.615
	7.235	8.04
	8.015	9.724
	7.781	9.166
	8.238	8.448
	8.756	8.776
	6.598	7.953
	8.402	8.803
	8.169	9.36
	7.568	9.73
	7.976	7.638
	8.067	9.934
	8.295	8.838
	7.922	7.95
	7.445	8.967
	8.373	8.296
	8.392	8.061
	8.465	9.018
	8.085	8.043
	8.628	8.532
	8.388	9.902
	8.397	8.128
	8.597	8.655
	8.209	8.747
	8.098	8.63
	5.889	7.768
	7.474	8.271
	8.254	8.362
	8.953	7.911
	8.232	7.647
	8.783	8.484
	8.324	8.351
	7.568	9.897
	7.776	7.803
	7.78	8.567
	8.288	7.518
	8.071	8.704
	8.422	8.359
	7.718	8.962
	8.35	8.248
	8.256	8.755
	8.383	8.967
	6.791	8.684
	7.613	8.197
	9.603	7.278
	9.265	7.355
	9.399	7.916
	8.452	7.974
	8.446	8.86
	8.369	7.917
	7.976	8.097
	8.273	8.592
	8.447	7.631
	8.353	8.559
	8.59	7.892
	8.143	9.235
	8.447	6.925
	8.234	8.003
	8.291	7.869
	8.71	7.767
	8.172	8.285
	7.997	9.646
	7.506	9.111
	8.116	9.672
	7.211	8.259
	8.182	8.999
	8.522	7.904
	7.76	9.937
	8.853	7.713
	7.232	8.956
	8.047	7.954
	8.836	8.767
	7.773	8.201
	7.738	8.359
	8.197	8.439
	7.48	7.822
	8.371	10.028
	8.159	8.284
	9.566	9.01
	7.881	9.162
	8.302	8.12
	7.294	7.504
	8.845	9.057
	9.07	7.932
	8.429	8.155
	7.452	8.256
	7.987	8.422
	7.371	8.374
	6.822	9.556
	7.942	7.553
	7.755	7.591
	7.88	8.098
	8.513	7.572
	7.884	8.499
	8.455	8.186
	7.932	8.736
	7.634	9.053
	8.512	8.717
	8.376	8.514
	7.943	7.747
	8.44	7.496
	8.538	9.018
	7.376	10.226
	7.309	9.278
	9.599	7.878
	8.32	8.029
	9.141	8.73
	7.954	7.855
	8.184	8
	7.806	7.799
	6.832	7.929
	9.238	8.34
	7.499	8.024
	9.33	9.271
	8.619	7.793
	8.851	8.229
	9.019	8.2
	7.912	9.06
	7.799	7.844
	8.515	8.506
	8.963	8.815
	8.258	7.827
	8.332	7.917
	8.568	8.494
	7.335	8.036
	8.032	8.235
	7.841	8.713
	7.06	8.224
	7.114	8.057
	7.896	9.171
	8.275	8.425
	8.834	8.663
	7.9	8.876
	8.087	7.98
	9.667	8.45
	7.82	8.585
	8.695	9.447
	7.874	8.6
	8.527	8.584
	7.587	8.11
	7.854	9.166
	8.104	8.925
	8.168	9.282
	7.997	7.887
	8.146	8.312
	8.231	8.276
	7.778	8.606
	8.154	8.61
	6.926	7.685
	8.253	8.371
	7.997	10.124
	8.977	9.32
	7.485	8.425
	7.595	7.997
	7.39	8.054
	7.031	7.875
	8.152	8.799
	7.172	7.989
	7.992	8.171
	7.728	8.155
	7.455	9.315
	8.859	9.941
	7.099	8.259
	6.779	9.913
	7.801	8.755
	8.611	7.954
	8.534	8.34
	8.94	8.103
	8.529	8.512
	8.089	8.202
	8.841	7.653
	7.742	8.699
	8.417	9.745
	8.32	8.815
	7.94	8.509
	7.751	8.09
	8.105	8.332
	8.185	7.449
	7.735	8.399
	6.976	8.58
	8.4	8.128
	8.626	8.948
	7.528	8.264
	8.375	8.131
	7.478	8.856
	8.234	8.552
	7.448	8.521
	7.746	6.295
	8.517	9.204
	9.054	9.038
	6.999	9.114
	8.144	8.979
	8.249	9.05
	7.274	8.846
	7.937	8.602
	8.279	8.452
	8.042	8.119
	8.024	8.624
	8.22	9.228
	7.055	8.959
	7.99	7.947
	7.907	8.817
	7.864	8.73
	8.196	7.591
	9.214	8.334
	8.072	9.081
	8.9	7.901
	8.44	8.521
	7.894	8.458
	8.718	8.549
	7.684	9.065
	8.47	8.433
	8.471	7.863
	8.645	8.577
	8.498	9.643
	8.03	9.592
	7.889	7.723
	7.573	8.067
	8.229	7.592
	9.447	8.715
	7.901	7.29
	7.584	8.321
	7.782	8.531
	7.583	8.876
	7.573	8.944
	7.411	8.594
	8.614	8.711
	8.247	8.414
	8.964	7.78
	8.727	7.369
	8.483	9.651
	8.279	8.571
	8.089	8.449
	7.859	8.287
	7.711	9.081
	8.366	8.131
	7.998	8.266
	7.981	8.054
	6.266	8.704
	8.55	7.702
	8.796	8.232
	8.564	7.721
	7.604	8.93
	8.074	9.524
	8.529	7.877
	8.207	9.742
	7.951	8.414
	7.867	8.73
	8.31	8.095
	8.343	8.134
	7.978	9.143
	7.035	8.751
	6.686	8.73
	8.105	8.617
	8.083	8.934
	7.814	7.925
	7.496	7.99
	7.64	7.847
	8.184	9.591
	8.372	8.697
	3.929	9.628
	7.928	8.782
	7.578	9.181
	8.681	8.713
	7.141	8.456
	8.623	9.109
	7.235	7.315
	7.367	9.828
	7.421	8.458
	8.497	7.884
	8.436	7.506
	8.296	8.061
	8.511	8.003
	7.742	7.25
	8.855	7.963
	7.214	8.237
	8.381	9.125
	7.362	7.956
	8.138	7.679
	8.005	8.388
	7.967	8.707
	9.484	9.053
	7.577	8.322
	9.155	9.488
	7.517	8.131
	8.673	8.081
	8.413	8.296
	8.878	8.445
	8.413	8.343
	8.306	8.699
	8.615	8.41
	8.793	8.693
	7.498	9.009
	8.148	9.297
	8.079	9.035
	8.27	8.2
	7.829	9.11
	7.779	8.332
	8.598	8.811
	8.038	7.88
	7.538	9.285
	8.255	8.277
	8.285	7.085
	8.352	9.994
	9.207	8.127
	7.395	8.532
	7.629	8.992
	8.139	8.721
	7.902	8.382
	8.346	9.653
	8.058	8.042
	7.57	8.09
	7.208	10.16
	7.818	8.572
	8.441	7.999
	7.777	8.554
	8.54	8.601
	7.75	8.784
	7.842	8.834
	8.962	8.673
	7.751	8.531
	8.487	8.496
	8.149	8.576
	7.507	8.866
	8.209	9.011
	8.4	9.19
	8.092	8.458
	9.243	8.166
	8.606	8.219
	9.17	8.057
	9.389	8.865
	8.727	9.881
	8.317	8.299
	8.265	8.106
	8.407	7.94
	8.716	9.378
	8.297	7.92
	8.747	9.5
	7.829	7.849
	7.917	8.253
	6.957	8.137
	8.012	7.758
	8.406	8.423
	8.33	8.606
	7.97	8.88
	8.474	8.728
	7.799	8.796
	7.589	8.423
	8.25	8.2
	7.98	8.354
	7.182	8.798
	8.397	7.98
	7.895	8.309
	7.824	8.441
	7.751	8.841
	7.563	9.352
	7.906	7.594
	7.747	8.075
	7.151	8.385
	7.711	8.427
	9.038	8.65
	7.838	7.99
	7.801	9.708
	7.722	8.612
	7.81	8.519
	8.076	8.489
	9.259	8.782
	6.936	8.876
	9.134	7.902
	7.879	8.603
	7.774	8.653
	8.857	8.081
	7.923	7.649
	7.833	8.38
	8.737	8.496
	8.179	8.226
	8.297	8.691
	7.563	7.763
	7.686	8.541
	8.625	7.97
	7.3	7.484
	7.877	8.989
	8.496	7.75
	8.234	9.164
	8.263	10.58
	7.77	6.951
	7.907	7.86
	8.922	9.004
	6.643	8.757
	7.867	8.364
	7.669	7.74
	7.552	8.961
	8.037	8.333
	7.843	7.424
	7.84	8.596
	7.718	8.398
	8.003	8.119
	8.457	7.996
	8.46	10.343
	8.549	7.445
	7.983	8.912
	8.634	8.933
	9.044	8.936
	8.616	8.571
	8.385	8.058
	8.216	7.869
	7.581	8.685
	7.643	8.919
	7.455	9.435
	7.687	7.935
	7.611	10.08
	7.922	7.972
	8.485	7.731
	7.549	8.201
	7.581	7.743
	8.486	8.706
	7.416	8.066
	7.672	7.951
	8.53	9.035
	8.337	8.508
	8.188	9.158
	7.48	8.329
	8.174	8.075
	8.06	7.815
	8.538	7.941
	8.629	7.025
	7.976	9.454
	9.302	8.211
	8.262	9.398
	8.231	8.02
	8.395	8.664
	8.592	8.617
	9.054	10.627
	8.671	8.355
	8.803	8.405
	7.458	8.544
	6.657	9.51
	7.88	9.001
	6.964	8.75
	9.226	8.831
	7.413	9.973
	6.95	8.677
	8.045	8.039
	7.503	8.795
	9.455	9.326
	7.775	8.466
	8.84	8.182
	8.967	8.195
	7.632	8.197
	7.664	8.546
	8.115	7.498
	8.436	8.583
	8.073	8.894
	8.551	8.501
	8.371	8.174
	8.361	9.344
	8.393	8.207
	8.439	8.564
	9.317	8.114
	8.518	7.973
	8.231	7.541
	9.411	7.938
	7.426	8.735
	7.922	9.216
	7.644	8.474
	8.296	8.181
	7.514	8.269
	9.051	7.892
	7.504	9.418
	7.689	8.384
	7.762	8.345
	7.913	8.109
	9.408	8.206
	8.393	8.961
	7.515	7.982
	7.898	8.123
	8.486	8.638
	8.82	9.951
	8.662	8.268
	8.262	8.281
	7.918	8.75
	7.547	8.484
	8.846	9.096
	8.032	7.697
	9.596	8.229
	7.044	7.574
	9.09	7.853
	7.329	8.015
	7.909	8.868
	7.798	8.24
	9.395	8.845
	7.748	9.563
	7.617	8.186
	8.383	7.547
	9.064	7.697
	7.214	8.783
	9.059	7.594
	7.042	7.457
	7.877	8.535
	7.867	8.713
	7.911	7.124
	8.006	9.148
	7.659	9.164
	8.777	9.085
	7.379	9.636
	7.231	8.763
	8.425	8.449
	8.638	7.765
	7.515	7.911
	8.193	7.896
	8.542	7.719
	8.852	7.222
	8.383	8.805
	7.099	9.107
	7.908	8.478
	8.527	9.537
	8.447	8.617
	8.561	9.042
	8.35	9.305
	7.192	8.957
	7.608	8.207
	7.865	8.73
	8.066	9.024
	8.336	8.997
	9.395	7.85
	7.589	8.266
	8.389	8.133
	8.333	8.867
	9.334	7.384
	7.928	8.145
	8.468	8.679
	8.522	8.166
	8.061	8.367
	8.946	8.896
	7.605	8.523
	7.718	8.297
	8.249	8.319
	7.869	8.789
	8.228	7.884
	7.744	7.711
	7.69	8.798
	7.62	9.264
	8.009	8.633
	7.305	7.92
	7.886	9.496
	8.767	8.093
	8.686	8.476
	8.332	8.122
	7.736	8.408
	7.969	9.091
	8.196	8.805
	8.316	9.439
	8.49	8.561
	8.759	7.335
	7.053	9.194
	6.919	9.064
	8.5	7.631
	8.186	8.154
	9.675	10.365
	7.983	7.243
	8.452	8.446
	7.858	10.192
	7.99	8.504
	7.605	8.661
	8.854	9.877
	6.957	8.84
	9.514	8.758
	8.968	7.48
	8.896	8.872
	8.696	8.988
	9.123	7.697
	8.747	8.137
	9.027	10.1
	8.881	7.702
	8.138	8.504
	9.022	7.814
	8.886	8.006
	8.788	9.442
	8.874	10.126
	7.996	7.755
	8.587	8.083
	8.283	8.125
	9.022	9.353
	8.947	7.26
	7.726	8.67
	7.866	8.604
	7.504	8.783
	8.325	8.929
	8.447	8.174
	8.737	8.264
	8.216	8.01
	8.725	7.847
	8.195	7.976
	7.783	7.445
	8.85	7.984
	9.012	7.875
	9.495	6.741
	8.496	9.35
	8.066	8.807
	9.384	7.585
	7.907	7.973
	8.531	7.986
	8.298	9.364
	8.417	7.798
	9.035	7.449
	8.951	9.161
	7.66	9.685
	8.755	8.054
	8.442	9.672
	7.961	8.551
	7.422	8.497
	8.119	8.804
	8.607	8.561
	8.638	7.721
	7.768	8.628
	8.793	9.013
	10.268	7.14
	8.389	9.613
	8.069	8.614
	8.11	7.671
	8.605	7.617
	7.994	8.758
	8.283	8.939
	7.765	7.815
	9.77	7.867
	7.953	8.752
	7.752	8.696
	7.945	7.602
	6.745	10.491
	7.841	7.828
	8.598	9.077
	8.278	7.987
	7.326	8.415
	8.478	9.692
	8.655	8.021
	8.516	9.147
	7.539	8.071
	8.478	7.856
	8.371	8.527
	7.681	7.29
	8.924	9.455
	8.926	8.891
	8.176	8.378
	8.924	9.279
	9.27	8.375
	8.639	8.213
	7.97	9.013
	9.226	8.344
	7.901	8.778
	8.184	8.621
	8.036	9.415
	8.435	7.745
	8.523	9.577
	7.637	8.008
	7.576	7.987
	7.617	7.87
	8.856	8.491
	9.237	8.303
	7.738	9.053
	8.681	8.223
	8.985	7.529
	8.801	8.996
	8.253	9.168
	8.329	6.644
	7.688	7.529
	7.679	8.632
	8.185	7.611
	8.189	7.042
	8.269	8.723
	7.394	8.806
	8.489	9.477
	9.026	8.385
	8.054	9.015
	8.051	8.742
	8.119	7.825
	8.348	8.987
	8.185	9.039
	8.001	7.745
	8.672	9.83
	8.285	8.138
	8.737	8.419
	9.013	8.145
	7.533	8.198
	7.628	9.218
	8.102	8.354
	7.905	8.597
	7.628	7.602
	7.852	9.231
	8.502	8.129
	8.599	8.366
	8.53	8.281
	9.267	8.467
	7.956	8.476
	8.885	9.051
	8.46	8.452
	7.967	8.931
	8.606	8.527
	8.619	8.99
	7.778	9.351
	8.607	8.705
	7.702	8.802
	8.908	8.527
	8.073	8.34
	8.552	8.465
	7.781	7.994
	8.184	8.341
	8.119	8.923
	7.568	8.914
	8.301	8.487
	7.674	8.617
	9.676	8.413
	9.34	7.791
	8.662	7.781
	7.165	8.499
	9.977	7.214
	8.316	8.431
	8.194	9.244
	8.167	9.647
	8.166	8.967
	8.729	8.091
	8.342	7.778
	8.755	8.426
	9.639	8.324
	7.692	8.886
	8.682	8.992
	8.485	8.747
	8.47	8.871
	7.693	8.033
	8.679	7.907
	7.518	8.969
	8.672	8.082
	8.888	8.468
	7.979	8.02
	8.86	8.201
	7.362	8.654
	8.24	8.4
	8.083	8.375
	8.466	9.598
	8.254	7.736
	8.519	8.083
	8.268	8.255
	7.547	8.393
	9.451	8.109
	8.926	7.911
	8.642	8.453
	8.319	7.934
	8.317	8.752
	7.856	7.785
	7.948	7.649
	7.798	8.043
	7.301	8.166
	8.148	8.638
	8.616	7.124
	8.487	9.628
	8.448	7.994
	8.099	9.593
	8.077	8.705
	8.919	8.546
	8.457	9.135
	8.313	8.189
	8.722	7.931
	9.071	8.537
	9.144	8.311
	7.881	8.553
	8.574	9.302
	9.856	8.374
	8.529	8.073
	8.841	7.516
	8.22	8.797
	8.196	8.211
	7.892	7.819
	9.146	8.437
	9.137	9.14
	8.216	8.189
	8.979	7.864
	8.412	8.387
	8.179	7.831
	8.905	7.709
	9.828	8.256
	7.883	9.471
	7.362	10.142
	9.223	8.459
	9.125	8.95
	8.968	7.866
	7.983	8.266
	8.735	8.677
	8.205	8.292
	9.181	9.024
	9.036	7.815
	8.367	7.838
	7.669	8.073
	7.944	7.899
	7.966	8.311
	8.065	7.464
	8.127	8.263
	8.433	8.507
	8.011	7.466
	7.801	7.399
	8.226	8.969
	8.02	7.841
	9.159	8.517
	8.576	7.941
	7.687	9.157
	8.523	8.914
	7.825	8.512
	8.617	7.738
	7.397	7.953
	7.914	7.52
	7.999	9.258
	8.793	8.934
	8.514	9.243
	7.984	8.724
	8.413	8.488
	7.969	9.664
	7.823	8.156
	8.472	8.658
	8.277	8.216
	8.557	6.349
	8.456	8.428
	9.307	9.339
	8.374	7.32
	8.036	8.133
	8.083	8.585
	8.159	9.73
	8.187	9.205
	9.973	8.274
	9.546	8.32
	7.681	9.281
	8.301	7.424
	7.699	7.82
	8.572	8.742
	8.392	8.414
	8.445	8.608
	8.574	8.211
	9.374	8.601
	8.027	8.621
	7.934	8.617
	8.904	9.054
	8.465	8.61
	7.351	7.951
	8.469	8.231
	8.823	9.222
	8.794	8.299
	8.923	8.329
	8.568	8.046
	7.972	7.671
	8.066	9.58
	8.103	7.379
	8.665	7.786
	8.194	8.062
	8.894	8.031
	8.863	8.114
	7.914	8.322
	8.558	10.136
	8.823	9.534
	8.27	8.111
	7.82	8.032
	8.253	8.119
	8.643	8.961
	8.186	9.212
	8.003	8.472
	7.624	10.205
	8.418	8.818
	8.399	8.651
	8.886	9.115
	8.769	8.958
	8.046	7.358
	8.477	8.053
	9.032	9.308
	8.256	7.714
	8.192	8.118
	8.205	8.846
	7.827	8.979
	9.217	8.156
	7.916	9.314
	7.864	8.902
	7.861	8.109
	8.264	8.617
	8.122	8.741
	8.652	8.445
	8.473	9.138
	8.613	8.728
	7.966	8.97
	8.047	7.564
	8.628	9.019
	6.524	9.017
	9.097	9.102
	8.156	8.022
	8.017	8.617
	8.396	7.62
	8.109	8.867
	10.372	9.032
	8.904	9.261
	8.073	9.131
	8.311	8.15
	7.853	8.326
	7.969	8.955
	7.288	8.985
	7.234	8.639
	7.951	9.827
	7.537	8.159
	8.264	7.412
	8.681	9.215
	7.96	8.061
	8.067	8.438
	8.938	9.289
	8.99	8.994
	8.567	8.382
	8.406	8.573
	8.989	9.267
	8.422	9.826
	8.849	8.16
	7.771	8.2
	8.941	9.242
	9.956	8.493
	7.541	9.259
	8.311	9.409
	9.174	8.478
	8.99	8.732
	7.574	9.077
	8.992	8.719
	8.592	9.577
	7.47	8.618
	8.363	9.319
	8.562	9.461
	8.668	7.775
	8.447	9.48
	8.541	8.18
	7.887	7.875
	7.76	7.934
	8.262	8.983
	8.107	7.953
	7.132	8.561
	7.656	8.705
	8.785	8.52
	8.292	8.134
	7.815	8.855
	8.871	8.103
	8.259	8.69
	8.889	8.43
	7.807	7.529
	9.454	8.236
	7.762	7.853
	7.989	8.405
	8.497	7.956
	7.834	8.176
	8.482	8.86
	9.02	8.794
	8.077	8.382
	8.895	8.867
	8.261	8.224
	9.274	8.082
	8.331	8.165
	7.626	9.089
	7.647	8.582
	8.794	9.071
	9.402	8.92
	8.131	8.866
	9.203	8.416
	8.409	7.699
	8.981	9.085
	8.752	8.592
	8.267	9.032
	7.953	8.924
	8.107	8.095
	7.893	8.174
	8.931	8.445
	8.758	8.394
	8.533	8.601
	7.73	7.157
	8.115	8.802
	7.326	8.839
	8.783	6.155
	7.901	8.406
	8.35	8.79
	8.039	7.956
	9.402	8.688
	8.97	9.366
	7.36	8.937
	8.816	8.917
	8.492	7.847
	7.96	8.283
	7.605	8.852
	9.275	8.495
	8.195	7.541
	7.707	9.139
	8.612	8.405
	5.852	7.959
	7.904	8.659
	8.883	8.321
	8.582	7.899
	7.873	8.937
	9.122	9.309
	8.367	8.219
	8.536	8.38
	8.4	8.835
	8.488	8.33
	9.483	8.468
	7.844	7.457
	8.6	8.549
	8.091	9.164
	8.374	8.781
	7.883	8.14
	8.956	8.436
	8.527	8.889
	9.269	9.979
	7.428	8.682
	8.364	8.489
	8.751	8.454
	8.352	7.823
	8.069	7.932
	8.719	9.264
	8.132	9.062
	9.562	7.866
	8.11	8.524
	7.931	9.155
	8.383	10.096
	9.065	8.516
	7.474	7.765
	7.788	8.112
	8.133	9.866
	9.602	7.49
	8.654	9.643
	7.828	8.232
	8.425	8.192
	7.647	9.819
	7.706	8.157
	9.081	9.703
	8.37	8.194
	8.236	7.574
	8.219	8.412
	9.565	8.322
	8.767	7.799
	8.586	9.059
	7.954	8.328
	6.785	10.393
	7.757	8.375
	9.827	8.253
	8.067	9.369
	7.79	7.743
	8.713	8.579
	7.993	8.115
	8.909	9.074
	8.276	8.156
	7.109	8.651
	8.557	7.671
	7.963	9.123
	7.815	8.319
	9.692	8.882
	9.039	8.323
	9.502	7.707
	7.553	8.611
	9.536	8.916
	7.743	8.7
	8.983	9.773
	7.908	8.877
	8.646	9.079
	7.796	8.69
	8.444	8.586
	7.831	8.534
	7.618	7.366
	8.159	9.267
	8.443	10.083
	7.953	8.736
	8.114	8.055
	8.039	7.674
	8.819	8.836
	7.647	7.693
	9.003	8.475
	8.008	7.545
	8.057	9.599
	9.115	9.06
	8.643	9.293
	8.43	8.54
	8.619	7.917
	9.214	9.394
	7.455	7.551
	8.248	7.721
	8.524	7.819
	8.978	9.103
	7.793	8.241
	8.091	9.182
	7.776	8.982
	8.471	8.506
	9.19	8.719
	8.522	10.18
	8.196	8.485
	8.49	9.075
	8.535	7.823
	8.376	8.529
	8.403	7.577
	9.067	8.246
	8.546	8.352
	7.951	8.201
	7.271	8.931
	7.681	8.937
	7.412	7.99
	8.751	8.275
	8.428	7.205
	7.896	8.42
	7.331	8.275
	8.498	7.624
	7.541	7.581
	7.839	9.548
	8.171	9.514
	9.406	7.804
	8.451	7.725
	8.213	8.746
	8.262	9.065
	7.834	7.085
	9.031	8.867
	9.716	7.791
	8.586	8.768
	8.054	8.07
	8.97	8.758
	8.196	7.767
	7.52	8.789
	7.453	7.98
	8.231	8.383
	8.172	8.58
	7.873	8.343
	8.539	9.915
	8.518	7.861
	8.499	8.448
	8.472	8.243
	8.24	8.785
	7.351	8.429
	8.035	8.909
	8.042	8.812
	8.665	7.693
	8.726	8.323
	8.003	8.177
	8.987	7.17
	7.692	8.628
	8.86	9.248
	8.968	8.672
	8.909	9.181
	7.957	9.41
	8.564	8.137
	8.206	9.046
	8.024	8.923
	7.468	8.517
	9.43	9.501
	8.79	7.992
	7.633	8.465
	8.415	9.494
	7.827	8.189
	8.348	7.757
	9.09	8.655
	8.099	8.219
	8.511	8.842
	8.292	8.022
	8.998	8.963
	8.863	8.638
	7.763	9.139
	7.276	8.658
	8.345	8.775
	8.771	8.749
	8.44	7.858
	8.071	8.401
	7.778	8.463
	8.362	8.09
	7.522	8.035
	8.202	8.142
	9.735	7.973
	9.092	8.143
	8.323	8.103
	7.765	8.794
	8.306	7.844
	8.532	7.92
	8.471	9.153
	8.57	8.365
	8.09	7.785
	8.731	8.378
	8.516	8.578
	8.609	8.656
	7.87	8.021
	7.407	9.659
	7.905	7.613
	8.608	6.496
	8.324	8.075
	8.212	8.883
	7.841	8.615
	8.608	8.919
	8.39	10.013
	8.277	8.962
	7.89	8.923
	8.251	8.182
	8.34	9.405
	8.276	8.262
	9.529	8.358
	8.013	9.064
	8.345	8.571
	8.19	7.914
	7.466	8.331
	8.07	8.911
	8.018	8.237
	8.735	8.408
	8.831	7.329
	8.131	8.553
	8.201	8.058
	7.426	8.908
	7.15	9.063
	9.13	8.106
	9.647	9.193
	8.861	8.146
	8.523	8.124
	7.807	7.827
	7.726	7.455
	7.841	7.132
	7.964	8.205
	8.212	8.292
	8.834	8.429
	7.555	8.536
	7.655	8.725
	8.626	7.451
	9.714	8.664
	8.25	8.651
	8.249	7.996
	7.969	8.248
	6.409	9.125
	8.972	7.994
	8.818	7.964
	8.646	8.471
	8.422	8.328
	8.146	7.713
	8.325	8.828
	8.444	8.131
	8.124	10.08
	9.047	9.84
	8.175	9.561
	7.57	9.051
	7.134	8.784
	9.014	8.202
	7.589	8.079
	8.315	9.401
	8.486	9.459
	8.031	8.771
	7.812	8.788
	7.574	9.474
	9.792	9.456
	8.259	8.842
	8.708	9.14
	8.017	8.799
	7.248	8.467
	8.256	9.138
	8.308	8.235
	8.539	7.969
	8.058	7.825
	7.719	7.973
	9.368	8.348
	7.695	8.23
	8.558	8.285
	8.141	8.486
	9.071	9.198
	8.164	8.444
	5.937	7.861
	8.437	8.587
	8.628	9.251
	8.507	9.233
	9.073	8.298
	8.208	8.166
	8.519	8.031
	8.282	8.167
	9.125	8.558
	8.785	9.044
	8.476	9.456
	7.64	8.554
	9.307	8.308
	8.219	8.486
	7.47	8.447
	8.931	7.42
	8.501	9.998
	7.679	8.767
	7.765	9.514
	7.731	9.319
	8.15	7.585
	8.592	8.185
	7.864	7.665
	8.556	7.941
	7.295	8.083
	8.291	7.572
	8.437	8.505
	8.561	8.959
	8.216	9.436
	7.248	8.441
	8.826	9.208
	8.213	7.901
	9.159	8.322
	8.51	8.641
	8.679	8.812
	8.781	7.82
	8.257	8.971
	8.288	8.467
	8.419	7.52
	8.289	8.95
	9.267	7.719
	7.678	8.901
	8.483	8.123
	7.433	8.641
	9.355	9.19
	8.587	9.118
	8.658	9.267
	7.992	8.478
	7.618	8.605
	8.987	8.797
	8.798	7.719
	8.201	8.87
	8.284	8.715
	8.032	7.358
	9.73	7.624
	7.781	8.145
	9.961	8.448
	8.362	8.937
	7.836	7.873
	8.637	7.716
	8.478	8.484
	8.074	8.373
	7.822	8.542
	8.509	9.869
	8.911	8.412
	7.362	8.209
	8.214	8.055
	8.244	8.517
	7.725	7.713
	8.776	7.947
	8.278	6.459
	8.942	7.474
	8.738	7.765
	8.88	8.235
	8.823	7.637
	7.996	7.822
	8.527	8.247
	8.504	10.177
	7.74	9.439
	8.493	8.492
	8.105	8.356
	8.502	10.146
	8.232	8.46
	9.059	8.858
	7.916	8.678
	9.018	9.417
	8.743	7.878
	8.409	9.132
	7.806	8.75
	9.053	7.685
	7.97	8.23
	9.418	9.957
	7.89	9.55
	9.173	8.639
	8.69	8.435
	7.728	7.718
	5.443	9.542
	7.989	8.59
	7.474	9.546
	8.961	9.602
	8.405	9.411
	7.872	8.166
	8.354	8.475
	8.69	8.897
	8.848	7.838
	7.344	8.757
	8.278	9.011
	7.39	7.78
	8.697	10.345
	8.371	8.581
	8.641	8.115
	8.129	6.794
	8.574	8.959
	8.261	7.842
	9.307	9.204
	8.949	8.709
	8.672	8.961
	7.922	8.681
	9.237	9.067
	8.592	8.259
	7.796	7.954
	8.01	8.15
	8.877	8.169
	8.616	9.38
	8.75	8.377
	8.132	8.722
	8.229	9.345
	8.515	7.77
	8.161	7.635
	8.458	8.761
	8.133	8.6
	5.459	8.335
	8.189	8.029
	9.181	9.487
	8.02	8.134
	8.111	7.7
	7.866	8.007
	7.791	9.565
	8.451	7.836
	8.403	8.314
	8.385	7.972
	7.564	8.859
	8.926	9.307
	7.799	7.753
	8.05	8.066
	7.85	8.496
	7.92	7.869
	8.511	8.647
	8.761	9.177
	8.14	8.873
	8.807	8.044
	9.73	8.608
	8.14	7.803
	7.776	8.01
	8.863	9.48
	7.672	8.098
	9.046	10.214
	8.428	8.7
	8.576	8.417
	9.607	7.377
	8.241	7.864
	8.17	7.412
	8.312	8.956
	8.125	8.94
	7.577	8.057
	8.991	9.404
	8.727	8.282
	8.246	8.648
	7.828	8.798
	6.849	7.967
	8.716	7.441
	7.819	9.04
	9.004	8.271
	8.62	8.214
	8.296	9.528
	8.214	8.255
	9.004	7.553
	8.07	8.017
	8.124	7.637
	8.062	9.747
	9.283	8.042
	9.184	9.377
	7.733	7.255
	8.311	7.771
	7.728	7.889
	8.643	8.01
	8.832	8.457
	8.448	8.337
	7.898	7.617
	8.332	8.216
	9.353	8.785
	8.268	8.33
	8.25	10.468
	8.493	8.393
	7.893	8.206
	8.918	8.396
	8.098	7.741
	7.551	8.674
	8.737	8.314
	9.299	8.533
	10.283	9.922
	8.477	8.257
	8.673	8.479
	8.247	8.557
	8.634	7.757
	8.628	8.667
	8.56	8.161
	8.213	7.838
	7.919	8.937
	7.905	8.249
	8.042	8.001
	8.398	8.276
	7.951	7.57
	7.999	8.582
	9.35	8.339
	7.73	9.69
	8.338	8.647
	7.145	7.609
	8.541	10.086
	8.717	8.98
	8.501	8.331
	8.11	9.256
	8.636	7.738
	7.994	8.838
	8.078	9.349
	8.054	9.999
	7.671	7.794
	8.217	9.342
	9.094	8.358
	7.077	9.154
	8.797	8.649
	8.598	8.984
	8.508	8.868
	7.607	8.701
	7.687	10.174
	8.243	8.803
	7.618	9.225
	8.614	9.466
	8.305	7.745
	8.904	8.228
	9.038	7.644
	8.212	8.549
	9.447	8.946
	9.662	8.392
	7.905	8.709
	8.277	8.291
	8.917	7.692
	9.508	8.438
	8.782	9.479
	8.179	9.201
	8.201	8.025
	8.024	8.306
	8.175	8.342
	8.392	8.098
	8.537	8.191
	8.119	8.14
	8.914	9.087
	9.222	9.724
	8.007	8.665
	7.326	8.476
	7.83	8.103
	8.479	9.33
	8.075	8.398
	8.379	9.456
	8.839	7.917
	8.184	8.226
	8.867	8.755
	8.736	8.361
	8.251	9.202
	8.607	8.208
	7.951	7.747
	7.531	8.039
	7.646	8.383
	8.065	8.711
	7.929	7.999
	8.468	9.023
	8.186	8.269
	8.429	8.618
	8.232	9.425
	8.708	8.102
	8.229	6.997
	8.171	8.335
	7.589	8.415
	8.313	7.516
	7.678	8.497
	8.269	8.004
	8.125	7.974
	7.773	7.543
	8.489	8.058
	8.169	9.018
	8.776	7.831
	7.925	7.983
	8.063	8.003
	7.551	9.028
	9.079	9.268
	8.994	7.656
	7.899	7.602
	8.643	7.522
	8.867	7.377
	7.91	9.073
	7.459	8.136
	7.69	8.698
	8.237	7.658
	9.569	8.639
	8.524	7.941
	8.137	8.628
	7.841	8.232
	8.222	8.866
	8.051	8.402
	8.33	9.12
	8.185	8.535
	8.296	9.398
	8.775	10.329
	8.694	7.834
	8.062	7.907
	7.342	8.366
	8.017	7.753
	7.66	8.568
	8.062	8.086
	8.198	7.388
	7.585	7.941
	9.075	8.363
	7.812	7.767
	8.457	8.948
	8.308	8.886
	9.434	8.598
	8.687	9.595
	8.455	7.98
	8.438	8.094
	8.967	9.055
	8.36	8.515
	8.004	8.304
	9.32	7.815
	8.866	8.861
	8.556	8.848
	8.106	7.977
	7.329	8.861
	8.62	7.743
	7.845	7.881
	7.058	7.819
	8.871	8.716
	7.976	8.417
	8.487	8.804
	7.803	8.563
	8.295	9.142
	8.905	7.95
	9.205	8.92
	8.533	9.028
	9.176	8.547
	8.456	8.254
	9.22	7.873
	8.292	7.598
	8.235	8.869
	9.029	8.579
	8.787	8.057
	7.758	8.805
	8.316	8.341
	8.111	7.771
	8.548	9.232
	8.409	7.842
	7.32	8.549
	8.198	7.96
	9.788	9.012
	9.461	7.88
	9.581	9.042
	7.972	8.417
	8.039	8.692
	7.692	7.209
	8.652	8.038
	7.935	9.027
	8.143	8.154
	8.884	8.781
	8.969	8.435
	8.564	8.734
	8.115	8.525
	8.699	8.657
	9.759	8.567
	8.386	8.811
	7.856	9.156
	8.702	8.15
	8.167	8.513
	8.767	8.119
	8.767	7.875
	9.258	7.849
	8.352	8.083
	7.443	8.87
	7.916	9.582
	9.376	7.904
	7.931	8.203
	8.7	9.383
	8.635	8.151
	9.384	8.798
	8.358	8.086
	8.732	10.293
	7.637	8.453
	8.399	8.301
	9.295	9.262
	8.789	8.067
	8.943	7.315
	6.134	8.523
	7.931	9.066
	7.671	8.964
	6.785	8.679
	7.913	9.532
	8.089	9.118
	8.636	7.838
	7.844	7.913
	8.195	10.452
	7.62	7.96
	7.369	8.759
	8.91	7.917
	8.186	8.521
	8.599	8.74
	8.367	7.904
	8.289	9.044
	8.079	8.341
	7.656	8.311
	7.741	8.82
	8.099	8.831
	8.638	8.515
	8.172	8.957
	8.876	7.967
	8.662	8.507
	7.929	8.678
	7.884	8.061
	7.472	8.102
	7.738	7.713
	7.492	9.392
	8	8.004
	8.26	8.789
	7.889	8.365
	6.439	7.635
	8.107	8.321
	8.322	8.542
	8.601	8.586
	7.622	8.751
	8.301	9.045
	8.348	7.605
	7.783	7.827
	7.69	9.759
	8.491	8.266
	6.954	8.018
	7.815	7.852
	7.898	9.216
	8.59	8.948
	8.447	8.524
	8.957	8.664
	7.709	7.869
	8.426	7.671
	8.732	7.953
	8.224	8.127
	8.211	8.46
	8.961	10.409
	4.883	9.055
	8.637	9.174
	8.192	8.714
	8.134	7.771
	8.018	9.154
	9.098	7.66
	8.772	8.19
	8.673	8.132
	8.021	8.027
	8.79	8.505
	8.385	9.279
	8.182	8.831
	7.822	9.016
	9.077	7.799
	9.043	8.322
	8.677	9.16
	7.753	8.762
	9.891	9.343
	7.834	7.925
	8.712	7.856
	9.498	8.493
	8.046	9.867
	8.242	8.987
	8.592	8.115
	7.827	9.198
	6.531	8.977
	8.716	7.815
	8.609	8.304
	9.612	7.863
	8.073	9.789
	8.638	9.268
	8.159	8.238
	9.131	7.69
	8.225	7.617
	8.283	7.919
	9.335	8.004
	8.046	8.343
	7.642	8.519
	7.087	8.829
	7.953	8.348
	8.839	7.806
	8.468	8.315
	8.952	9.822
	9.031	8.877
	8.545	8.712
	8.363	7.861
	8.159	8.456
	6.401	8.335
	8.295	8.964
	8.554	8.691
	7.592	8.539
	8.208	9.3
	8.751	7.904
	8.73	8.788
	8.593	9.145
	8.219	8.743
	8.675	9.26
	8.585	7.313
	8.492	8.208
	7.895	8.644
	8.238	8.64
	8.296	9.393
[truncated: 1,126 more rows]

## Sheet: Figure 4B
Urinary albumin/Creatinine (mg/mmol) at sacrifice (Tx for 2 weeks after UNx)
	PIK3CAWT		PIK3CAPod-HO
	Vehicle	Alpelisib	Vehicle	Alpelisib
	1.31	0.67	28.46	0.89
	0.69	0.66	39.08	9.81
	0.46	0.2	73.8	3.26
	0.6	0.19	10.55	5.95
	0.62	1.05	32.58	1.01
	0.24	1.23	470.84	1.08
	0.6	0.52	340.82	1.75
	1.06	1.05	60.12	2.01
				2.55

## Sheet: Figure 4C
BUN (mmol/l) at sacrifice (Tx for 2 weeks after UNx)
	PIK3CAWT		PIK3CAPod-HO
	Vehicle	Alpelisib	Vehicle	Alpelisib
	8.7	8.7	9.6	9.4
	9.3	7.9	11.1	8.5
	9.1	7.8	10.5	9.3
	7.8	9.9	13.5	8.6
	9.1	10.5	9.4	9.8
	7.8	9.8	10.8	7.6
	6.1	5.1	10.4	8.5
	9.4	8.7	9.2	7.6
			8.5	6.2

[truncated: 115 more sheets: Figure 4F, Figure 4H, Figure 4J, Figure 4K, Figure 4L, Figure 4M, Figure 5B, Figure 5C, Figure 5D, Figure 5F, Figure 6B, Figure 6C, Figure 6D, Figure 6F, Figure 6I, Figure 6J, Figure 6K, Figure 6L, Figure 6M, Figure 7A …]
